# Supplementary material for: Probing the Suitability of Different Ca2+ Parameters for Long Simulations of Diisopropyl Fluorophosphatase
Source: Molecules. 2021 Sep 26;26(19):5839. doi: 10.3390/molecules26195839 (PMC8510429; doi:10.3390/molecules26195839)
Supplement: Supplementary file 1 [file molecules-26-05839-s001.zip]

Archive with 1 entries (1 files):
- molecules-1376275-supplementary.pdf
